# Supplementary material for: Assessment methods and the validity and reliability of measurement tools in online objective structured clinical examinations: a systematic scoping review
Source: J Educ Eval Health Prof. 2021 Jun 1;18:11. doi: 10.3352/jeehp.2021.18.11 (PMC8212027; doi:10.3352/jeehp.2021.18.11)
Supplement: Supplementary file 1 — Supplement 1. Data extraction form. [file jeehp-18-11-suppl1.xlsx]

## Sheet: Sheet1
Supplement 1. Data extraction form
Item	Content
Citation	E.A. Webb, L. Davis, G. Muir, T. Lissauer, V. Nanduri & S.J. Newell (2012) Improving postgraduate clinical assessment tools: The introduction of video recordings to assess decision making, Medical Teacher, 34:5, 404-410, DOI: 10.3109/0142159X.2012.668242
Country	United Kingdom
Participant details	Paediatric Trainees from 2006-2008
Participant number	3522
Aims	Using video recorded clinical scenario in an OSCE examination to assess clinical decision making
TeleOSCE Configuration	10 stations, 9 of which were based on the traditional OSCE, 1 used a video recorded patient and subsequent online questioning
Result Measures	1. Reliability of the paediatric OSCE including the video recorded station
	2. Correlation between the scores in the 9 in person stations and the video station
Results	1. Cronbach alpha = 0.621
	2. Significant correlation (r's = 0.3; p = 0.001)
Conclusions	The video station is a useful tool in an OSCE
