# Supplementary material for: Assessment methods and the validity and reliability of measurement tools in online objective structured clinical examinations: a systematic scoping review
Source: J Educ Eval Health Prof. 2021 Jun 1;18:11. doi: 10.3352/jeehp.2021.18.11 (PMC8212027; doi:10.3352/jeehp.2021.18.11)
Supplement: Supplementary file 2 — Supplement 2. Characteristics of key findings of included studies. [file jeehp-18-11-suppl2.xlsx]

## Sheet: Sheet1
Supplement 2. Characteristics of key findings of included studies
Citation	Country	Participants	TeleOSCE Delivery and Assessment	Reliability, Validity and Acceptability
Webb E. A. et al (2012)	United Kingdom	3522 paediatric trainees from 2006-2008	10 stations, 9 of which were based on the traditional OSCE, 1 used a video recorded patient and subsequent online questioning.	Cronbach's alpha was 0.62 and mean inter-item correlation was 0.15, suggesting acceptable reliability.
				Significant positive correlation between video station, individual station and overall total score (r's = 0.3; p = 0.001)
				No comment on acceptability
Chan, J. et al (2014)	Canada	30 third medical students	10 stations with 6 different tracks. 2 of the tracks included a remote examiner alongside an in-person examiner for 6 of the 10 stations. The remote examiner was able to watch a live recording of the OSCE station from a distant site. 4 of the tracks were completely in person.	No comment on reliability
				Checklist scores had moderate to high statistically significant correlation between stations marked in person vs those marked remotely (r = 0.41, –r =0.8), while global rating scales had lower correlation (r = 0.21, –r = 0.77)
				80% of students and 91% of examiners deemed remote examination acceptable
Watson, P. et al (2016)	Northern Ireland	955 final year Bachelor of Medicine students from 2010-2013	1 video recorded neurology patient station, the remaining in-person station (number not specified). Students watched the video recording before an in-person examiner asks questions.	Cronbach’s α calculations with video OSCE included and removed demonstrated positive contributions to reliability of video exam in all bar one year, where there was no difference.
				R2 across the four years fell between 0.55–0.79, indicating good degree of validity.
				No comment on acceptability
Isaak, R. et al (2018)	United States of America	41 anaesthesiology residents	Each student performed a normal OSCE (three stations) with a real time assessor, which was recorded and reviewed by another assessor at a later date.	No comment on reliability
				No significant difference in mean, median and range of scores achieved in both assessment methods. Across the three scenarios correlation coefficients of 0.5-0.85 were seen between initial and video recorded assessments
				No comment on acceptability
Shehata M.H. et al (2020)	Bahrain	160 medical students	Students, assessors and simulated patients were all in separate rooms, connected via zoom.	No comment on reliability
				No comment on validity
				90% of assessors, 93% of students were satisfied with the online assessment
Lara, S. et al (2020)	United States	222 medical students	49 undertook online OSCE (students, assessors and simulated patients in separate rooms connected via Zoom™) compared to 173 from previous years who had used the in-person OSCE.	No comment on reliability
				No significant difference in mean score (Δ = −1.1; −2.8 to 0.7; p = 0.2) or failure rate (Δ = 2%; −0.7% to 10.7%; p = 0.06) between in person or online assessment
				No comment on acceptability
Danielle A. et al (2012)	Qatar	79 medical students	5 patient/doctor interactions were filmed and played back for the students, who were then required to answer questions. This study aimed to determine if this method could be used to assess communication.	No comment on reliability
				Statistically significant increase in scores with increased training (18.6% vs 15.3%, p = 0.02), suggesting construct validity
				No comment on acceptability
Nickel F. et al (2016)	Germany	79 participants including medical students, junior residents and experts	Laparoscopy was assessed by both direct observation and through video recording with a remote examiner.	Internal consistency was achieved for both methods using the global rating scale (Cronbach's α of 0.76) and the checklist (Cronbach’s α of 0.86)
				There was a strong correlation between in person and video assessed scores (rho = 0.33, p = 0.005). Online assessment appropriately differentiated between students or residents and experts suggesting construct validity, however, was not as successful as the direct observation
				No comment on acceptability
House J. et al (2012)	Not specified	46 emergency medicine residents	Assessment of paediatric airway emergency management was done via direct observation and video recording for later, remote assessment.	No comment on reliability
				Inter-rater agreement between in person and recorded formats was greater than 0.75, with a mean of 0.81 (95% CI, 0.76–0.85)
				No comment on acceptability
Bautista J. M. D. et al (2017)	Philippines	11 medical students	OSCEs performed with an in-person examiner and recorded for reviewing at a later date. In-person examiners re-watched the video recorded assessments 4 weeks later.	High inter-observer reliability within the in person (ICC = 0.945, p < 0.001) and video groups (ICC = 0.859, p <0.001).
				No significant difference between median scores of in-person and recorded evaluation (p > 0.05)
				No comment on acceptability
Chen T. C. (2019)	Taiwan	154 seventh year medical students, 84 assessors	6 of 12 stations were filmed and watched in real time by an off-site examiner, while an in-person examiner assessed the students from the room. Cameras had zoom in/zoom out functions and 360-degree adjustment.	No comment on reliability
				No significant difference between scores given in-person or by remote examiners using checklists (Δ = 0.06, p = 0.42), but a significant difference in the scores given using global rating scales (Δ=0.08, p < 0.01). Major source of variance comes from the students themselves, some from locations and raters. Technical feasibility, facilitator wellbeing, and observational and attention deficits expl…
				No comment on acceptability
